# Supplementary material for: Phytochemical Characterisation and Skin-Relevant In Vitro Biological Activity of Leaf Extracts from Selected Geranium Species
Source: Molecules. 2026 Jul 8;31(14):2406. doi: 10.3390/molecules31142406 (PMC13416177; doi:10.3390/molecules31142406)
Supplement: Supplementary file 1 [file molecules-31-02406-s001.zip]

Archive with 1 entries (1 files):
- molecules-4340673-supplementary.pdf
